# Supplementary material for: Wax-Based Sustained-Release Felodipine Oral Dosage Forms Manufactured Using Hot-Melt Extrusion and Their Resistance to Alcohol-Induced Dose Dumping
Source: Pharmaceutics. 2025 Jul 24;17(8):955. doi: 10.3390/pharmaceutics17080955 (PMC12388968; doi:10.3390/pharmaceutics17080955)
Supplement: Supplementary file 1 [file pharmaceutics-17-00955-s001.zip]

Archive with 1 entries (1 files):
- pharmaceutics-3715249-supplementary.pdf
